# Supplementary material for: Exploring the Inhibitory Effects of Fucosylated Chondroitin Sulfate (FCS) Oligosaccharide Isolated from Stichopus horrens and the Derivatives on P-Selectin
Source: Mar Drugs. 2025 May 30;23(6):236. doi: 10.3390/md23060236 (PMC12193806; doi:10.3390/md23060236)
Supplement: Supplementary file 1 [file marinedrugs-23-00236-s001.zip]

Archive with 1 entries (1 files):
- marinedrugs-3642147-supplementary.pdf
